# Supplementary material for: Functionalization of the NiTi Shape Memory Alloy Surface through Innovative Hydroxyapatite/Ag-TiO2 Hybrid Coatings
Source: Materials (Basel). 2024 Jan 26;17(3):604. doi: 10.3390/ma17030604 (PMC10856126; doi:10.3390/ma17030604)
Supplement: Supplementary file 1 [file materials-17-00604-s001.zip]

Archive with 1 entries (1 files):
- materials-2805775-supplementary.pdf
